# Supplementary material for: Evaluation of the Hydrophilic/Hydrophobic Balance of 13X Zeolite by Adsorption of Water, Methanol, and Cyclohexane as Pure Vapors or as Mixtures
Source: Nanomaterials (Basel). 2024 Jan 18;14(2):213. doi: 10.3390/nano14020213 (PMC10819054; doi:10.3390/nano14020213)
Supplement: Supplementary file 1 [file nanomaterials-14-00213-s001.zip]

Archive with 1 entries (1 files):
- nanomaterials-2812364-supplementary.pdf
